# Supplementary material for: Serum Extracellular Vesicle-Derived microRNAs as Potential Biomarkers for Pleural Mesothelioma in a European Prospective Study
Source: Cancers (Basel). 2022 Dec 25;15(1):125. doi: 10.3390/cancers15010125 (PMC9817828; doi:10.3390/cancers15010125)
Supplement: Supplementary file 1 [file cancers-15-00125-s001.zip]

Archive with 1 entries (1 files):
- cancers-1979232-supplementary.pdf
